# Supplementary material for: Model-based extension of high-throughput to high-content data
Source: BMC Syst Biol. 2010 Aug 5;4:106. doi: 10.1186/1752-0509-4-106 (PMC2928782; doi:10.1186/1752-0509-4-106)
Supplement: Additional file 2 — Sample config file for populist.R. In the file "Purpose" can either be "Calibration" or "Measurement". "Method" is either "FACS" or "Microscopy". "Dox" refers to the preparation and can have arbitrary numbers. For every value of "Dox", an extra calibration is performed. "Intensity" and "Volume" refer to the column names of microscopy and flow cytometry data where intensity and volume values can be found. Finally, "File" is the filename of the data file that should be used. [file 1752-0509-4-106-S2.CSV]

Purpose	Method	Dox	Intensity	Volume	File
Calibration	Microscopy	100	molecules	vol.fl	Calibration_Data/081106_Microscopy_combined.csv
Calibration	FACS	100	F2	F0	Calibration_Data/081106_FACS_combined.csv
Measurement	FACS	100	F2	F0	Calibration_Data/060914_stat5b-gfp_250dox_FACS.csv
Measurement	FACS	100	F2	F0	Calibration_Data/070219_stat5B-GFP5dox_FACS.csv
Measurement	FACS	100	F2	F0	Calibration_Data/070219_stat5B-GFP50dox_FACS.csv
Measurement	FACS	100	F2	F0	Calibration_Data/081106_stat5b-gfp_250dox_FACS.csv
Measurement	FACS	100	F2	F0	Calibration_Data/081106_stat5b-gfp_10dox_FACS.csv
